# Supplementary material for: First case of human infection with Plasmodium knowlesi in Laos
Source: PLoS Negl Trop Dis. 2018 Mar 22;12(3):e0006244. doi: 10.1371/journal.pntd.0006244 (PMC5863935; doi:10.1371/journal.pntd.0006244)
Supplement: S1 Table — Table footnotes: DNA extraction: DNA was extracted from the dried blood spots on the filter papers with a Maxwell RSC Instrument (Promega, United States of America) in accordance with the manufacturer’s instructions with minor modification. Three punched-out circles of 3.175-mm (1/8-inch) diameter from the dried blood spot on the filter paper were used for DNA extraction, which was equivalent to 15–20 μL of whole blood. The punched-out filter paper circles were incubated in 30 μL of proteinase-K and 180 μL of incubation buffer from the kit at 70 °C for 90 minutes and then followed with the extraction instructions. The extracted DNA was eluted with 50 μL of elution buffer and preserved until use at −30 °C. PCR: For identification of P. knowlesi, partial cytb and partial msp1 of P. knowlesi were amplified by nested PCR. For primary PCR of the cytb, real-time PCR was performed using a primer set of PCBF and PCBR. For secondary PCR of the cytb, conventional PCR was performed using a primer set of PKCBF and PKCBR. For primary PCR of the msp1, real-time PCR was performed using a primer set of Pk_MSP1_F3 and Pk_MSP1_R2. For secondary PCR of the msp1, conventional PCR was performed using a primer set of Pk_MSP1_F2 and Pk_MSP1_R2. For identification of P. falciparum, real-time PCR was performed using a primer set of Pf F1 and Pf R1. For identification of P. vivax, real-time PCR was performed using a primer set of PvF11 and PvR7. For identification of P. ovale, real-time PCR was performed using a primer set of POCBF and POCB_R1. For identification of P. malariae, real-time PCR was performed using a primer set of PMCBF and PMCBR. Abbreviations: cytb, cytochrome b gene; msp1, merozoite surface protein-1 gene. (XLSX) [file pntd.0006244.s001.xlsx]

## Sheet: Technical Appendix
S1 Table. PCR primers, master mix, and condition of assay.
Tpyes of PCR	Primer name	Sequence [5'-3']	Master mix	Condition of assay	Note
PCR for identification of P. knowlesi (Primary PCR of cytb)	PCBF	ATGCTTTATTATGGATTGGATGTC	SsoAdvanced Universal SYBR Green Supermix (Bio-Rad Laboratories, Inc., USA), 0.125µM each primers	95oC 3 min, 40 cycles of 95oC 5 sec, 60oC 30 sec + dissociation step from 60oC to 95oC	Ref. 1
	PCBR	CAGACCGTAAGGTTATAATTATGT			Ref. 1
PCR for identification of P. knowlesi (Secondary PCR of cytb)	PKCBF	TATTCTTCTTTAGTGGATTATTTA	1X Go Taq DNA Polymerase mix (Promega Corporation, USA), 0.2µM each primers	95oC 3 min, 35 cycles of 95oC 30 sec, 55oC 20 sec, 72oC 30sec, 72oC 5 min	Ref. 1
	PKCBR	TACACTGATTAGAACAATAC			Ref. 1
PCR for identification of P. knowlesi (Primary PCR of msp1)	Pk_MSP1_F3	TAGCACTGGTGTTGCTGGTC	SsoAdvanced Universal SYBR Green Supermix (Bio-Rad Laboratories, Inc., USA), 0.125µM each primers	95oC 3min, 40 cycles of 95oC 5 sec, 60oC 30 sec + dissociation step from 60oC to 95oC	Present study
	Pk_MSP1_R2	TGGGTAGGTCTCCTTCAACG			Present study
PCR for identification of P. knowlesi (Secondary PCR of msp1)	Pk_MSP1_F2	GGTGCTGGAATTTCACCTGC	PrimeSTAR GXL Polymerase (TAKARA BIO, Inc., Japan) 200µM each of dNTPs, 0.2µM each primers	30 cycles of 98oC 10 sec, 58oC 15 sec, 68oC 20 sec	Present study
	Pk_MSP1_R2	TGGGTAGGTCTCCTTCAACG			Present study
PCR for identification of P. falciparum (PCR of cytb)	Pf F1	GATTACAGCTCCCAAGCAAACAT	SsoAdvanced Universal SYBR Green Supermix (Bio-Rad Laboratories, Inc., USA), 0.125µM each primers	95oC 3min, 37 cycles of 95oC 5sec, 60oC 20 sec + dissociation step from 60oC to 95oC	Present study
	Pf R1	ATTTGTTCCGCTCAATACTCAGAA			Present study
PCR for identification of P. vivax (PCR of cytb)	PvF11	TCATTCTTCTCTAGTGGATTATTTGC		95oC 3min, 32cycles of 95oC 5sec, 62oC 20 sec + dissociation step from 60oC to 95oC	Present study
	PvR7	TTGTTCTGCTCAATATTCAGAG			Present study
PCR for identification of P. ovale (PCR of cytb)	POCBF	ATATCATTTTTCTCCAGTGGG		95oC 3min, 37 cycles of 95oC 5sec, 60oC 30 sec + dissociation step from 60oC to 95oC	Ref. 1
	POCB_R1	CGGTCTGTATTGTTCTGYTCA			Present study
PCR for identification of P. malariae (PCR of cytb)	PMCBF	ATATCATTCTTTTCTAGTGGT		95oC 3min, 35 cycles of 95oC 5sec, 57oC 20 sec + dissociation step from 60oC to 95oC	Ref. 1
	PMCBR	CTGTATTGTTCTGCACAG			Ref. 1
Ref. 1: Putaporntip C, Buppan P, Jongwutiwes S. Improved performance with saliva and urine as alternative DNA sources for malaria diagnosis by mitochondrial DNA-based PCR assays. Clin Microbiol Infect.2011;17:1484-91.
DNA extraction: DNA was extracted from the dried blood spots on the filter papers with a Maxwell RSC Instrument (Promega, Madison WI, USA) in accordance with the manufacturer’s instructions with minor modification. 3 punched-out circles (3.175 mm diameter [1/8 inch]) from the dried blood spot on the filter paper were used for DNA extraction, which was equivalent to 15–20 µL of whole blood. The pu…
